# Supplementary material for: Cancer Prevention for Survivors: Incidence of Second Primary Cancers and Sex Differences—A Population-Based Study from an Italian Cancer Registry
Source: Int J Environ Res Public Health. 2022 Sep 26;19(19):12201. doi: 10.3390/ijerph191912201 (PMC9565941; doi:10.3390/ijerph191912201)
Supplement: Supplementary file 1 [file ijerph-19-12201-s001.zip]

Archive with 1 entries (1 files):
- ijerph-1883195-supplementary.pdf
